# Supplementary material for: Heterotrophic Prokaryote Host–Virus Dynamics During Spring in the Northeast Atlantic Ocean
Source: Microorganisms. 2025 Oct 29;13(11):2474. doi: 10.3390/microorganisms13112474 (PMC12654298; doi:10.3390/microorganisms13112474)
Supplement: Supplementary file 1 [file microorganisms-13-02474-s001.zip]

Archive with 12 entries (11 files):
- microorganisms-3874403_Supplementary_proofreading/
- microorganisms-3874403_Supplementary_proofreading/S1. Cytograph Plot.jpg
- microorganisms-3874403_Supplementary_proofreading/S3. HNALNA-LNAHNA-VA1VA2.jpg
- microorganisms-3874403_Supplementary_proofreading/S4. HNALNA-LNAHNA-VP1VP2.jpg
- microorganisms-3874403_Supplementary_proofreading/S5. VPVPC_%contri.jpg
- microorganisms-3874403_Supplementary_proofreading/Table S1.xlsx
- microorganisms-3874403_Supplementary_proofreading/Table S2.xlsx
- microorganisms-3874403_Supplementary_proofreading/Table S3.xlsx
- microorganisms-3874403_Supplementary_proofreading/S2. Biological Difference in Host.jpg
- microorganisms-3874403_Supplementary_proofreading/S6. %Lysogens with host growth.jpg
- microorganisms-3874403_Supplementary_proofreading/microorganisms-3874403_supplement_revised_FINAL.docx
- microorganisms-3874403_Supplementary_proofreading/Table S4.xlsx
