# Supplementary material for: Heterotrophic Prokaryote Host–Virus Dynamics During Spring in the Northeast Atlantic Ocean
Source: Microorganisms. 2025 Oct 29;13(11):2474. doi: 10.3390/microorganisms13112474 (PMC12654298; doi:10.3390/microorganisms13112474)
Supplement: Supplementary file 1 [file microorganisms-13-02474-s001.zip › microorganisms-3874403_Supplementary_proofreading/Table S1.xlsx]

## Sheet: Table S1
	Table S1: Physicochemical characteristics of stations where viral production experiment were conducted. (abbreviation- Lat, latitude; MLD, mixed layer depth; Strat Level, 100m surface
	water column stratification level; Temp, temperature; KT, turbulence; \overline{N^2}, 100m depth averaged buoyancy frequency, Chl a, Chlorophyll a).
	Depth Level	Station	Lat	Longitude	Depth	MLD	Strat Level	Region	Temp	Salinity	KT	N2	Chl a	PO4	NH4	NO3
			˚N	˚W	m	m			oC	psu	m2 s-1	Rad s-1	mg m-3	µmol L-1	µmol L-1	µmol L-1
	SURFACE	3	33	-15	23.9504	59.0729	1	Oligotrophic	18.3595	36.6966	-2.24872	2.83959e-05	0.196173	0.01025	0.07025	0.0225
	(0-90m)				77.0298	59.0729	1	Oligotrophic	18.0353	36.6602	-3.67875	2.83959e-05	0.429767	0.0155	0.074	0.1585
		5	35	-14	19.9881	42.6861	1	Oligotrophic	17.4235	36.4669	-1.98101	1.96015e-05	0.239194	0.00766667	0.0603333	0.00811965
					46.9965	42.6861	1	Oligotrophic	16.9124	36.4311	-3.18636	1.96015e-05	0.606662	0.0506667	0.0856667	0.922928
		7	37	-14	25.2591	34.2435	1	Oligotrophic	16.6366	36.3186	-1.991	2.64e-05	0.303914	0.0225	0.0665	0.00622515
					47.2313	34.2435	1	Oligotrophic	15.8139	36.2616	-3.01887	2.64e-05	0.936592	0.0665	0.063	0.676086
		9	38	-14	18.4103	42.6722	1	Oligotrophic	16.366	36.2932	-2.44095	2.81198e-05	0.328216	0.0113333	0.067	0.00681291
					48.7615	42.6722	1	Oligotrophic	16.3646	36.293	-3.71863	2.81198e-05	0.342589	0.012	0.073	-0.00394416
		11	41	-13	15.0154	14.8838	1	Bloom	15.0189	36.0591	-2.23318	2.205e-05	0.923794	0.038	0.0935	0.16975
					24.478	14.8838	1	Bloom	14.9623	36.0607	-2.43874	2.205e-05	0.951358	0.04325	0.1695	0.29825
		13	42	-13	20.6563	30.7536	1	Bloom	14.35	35.9	-2.09283	2.585e-05	0.975311	0.0625	0.2745	0.7115
		15	44	-13	15.4416	28.7645	1	Bloom	13.8109	35.8164	-2.26125	2.64e-05	0.932095	0.09825	0.37875	1.34287
		17	46	-12	15.4435	22.8109	1	Bloom	13.9285	35.8066	-2.11335	2.96e-05	1.84403	0.0444	0.2714	0.315
		18	48	-12	10.3261	7.43719	1	Pre-bloom	13.0941	35.6551	-2.23585	3.06e-05	0.355327	0.214667	0.362	3.305
					40.003	7.43719	1	Pre-bloom	12.3041	35.6467	-2.62396	3.06e-05	0.47722	0.317	0.632	4.51433
		20	50	-16	21.2688	117.947	0	Pre-bloom	12.2998	35.6473	-1.90694	2.58e-06	0.405235	0.426	0.2335	6.6285
		22	53	-16	25.3197	222.897	0	Pre-bloom	11.5364	35.5527	-1.5525	1.39e-07	0.502213	0.516667	0.417667	7.76067
		23	55	-17	26.2788	241.665	0	Pre-bloom	10.7881	35.454	-1.36677	9.56e-08	1.2132	0.491	0.296	7.67
		25	58	-17	25.6612	230.094	0	Pre-bloom	9.54178	35.3659	-0.857546	2.81e-07	0.421618	0.7295	0.0685	11.093
		27	60	-18	24.8241	156.895	0	Pre-bloom	9.49618	35.3303	-0.484287	3.52e-07	0.393778	0.7005	0.152	10.39
		29	61	-19	24.9133	209.285	0	Pre-bloom	8.75446	35.2515	-1.39377	5.82e-07	0.60784	0.753	0.0843333	11.5713
		30	62	-20	25.4097	87.6332	0	Pre-bloom	8.3145	35.2082	-0.755945	3.15e-06	0.373245	0.82375	0.05575	12.52
	DEEP	3	33	-15	200.021	59.0729	1	Oligotrophic	16.2655	36.2726	-6.9914	2.83959e-05	0.0988839	0.325667	0.0666667	5.964
	(90-200m)	5	35	-14	199.873	42.6861	1	Oligotrophic	15.2934	36.1107	-6.9914	1.96015e-05	0.0936096	0.38925	0.06275	7.03158
		7	37	-14	199.338	34.2435	1	Oligotrophic	13.917	35.9581	-6.9914	2.64e-05	0.107442	0.502333	0.0766667	8.36878
		9	38	-14	200.651	42.6722	1	Oligotrophic	14.3729	36.0678	-6.9914	2.81198e-05	0.108752	0.266333	0.0763333	4.40955
		11	41	-13	201.131	14.8838	1	Bloom	13.2271	35.8726	-6.9914	2.205e-05	0.181122	0.484333	0.0533333	7.86433
		13	42	-13	150.331	30.7536	1	Bloom	12.8409	35.8336	-6.9914	2.585e-05	0.175847	0.4255	0.06	6.8875
		15	44	-13	149.967	28.7645	1	Bloom	11.8912	35.6782	-6.9914	2.64e-05	0.204903	0.513	0.0743333	8.47622
		17	46	-12	150.659	22.8109	1	Bloom	12.0892	35.7161	-6.9914	2.96e-05	0.194007	0.4545	0.0695	7.3895
		18	48	-12	149.973	7.43719	1	Pre-bloom	11.6214	35.6385	-6.9914	3.06e-05	0.202049	0.559667	0.0663333	8.946
		20	50	-16	147.743	117.947	0	Pre-bloom	12.2067	35.683	-6.9914	2.58e-06	0.216616	0.512	0.062	8.28
		22	53	-16	150.144	222.897	0	Pre-bloom	11.5848	35.5665	-6.9914	1.39e-07	0.403832	0.561333	0.123333	8.727
		23	55	-17	148.012	241.665	0	Pre-bloom	10.8475	35.4752	-6.9914	9.56e-08	0.52997	0.583	0.255	8.988
		25	58	-17	150.991	230.094	0	Pre-bloom	9.53441	35.3665	-6.9914	2.812e-07	0.370908	0.734	0.061	11.1445
		27	60	-18	149.025	156.895	0	Pre-bloom	9.44604	35.328	-6.9914	3.515e-07	0.370751	0.71575	0.208	10.5655
		29	61	-19	150.58	209.285	0	Pre-bloom	8.77275	35.2644	-6.9914	5.815e-07	0.360632	0.792667	0.0743333	12.109
		30	62	-20	151.994	87.6332	0	Pre-bloom	8.18335	35.2096	-6.9914	3.15e-06	0.305121	0.860333	0.0546667	13.105
