# Supplementary material for: Heterotrophic Prokaryote Host–Virus Dynamics During Spring in the Northeast Atlantic Ocean
Source: Microorganisms. 2025 Oct 29;13(11):2474. doi: 10.3390/microorganisms13112474 (PMC12654298; doi:10.3390/microorganisms13112474)
Supplement: Supplementary file 1 [file microorganisms-13-02474-s001.zip › microorganisms-3874403_Supplementary_proofreading/Table S2.xlsx]

## Sheet: Table S2
	Table S2: Heterotrophic prokaryote subpopulation abundance (x108 L-1), relative ratio of HNA and LNA subpopulation (HNA:LNA)
	total community production (HPP, µgC L-1 d-1) and specific growth rate (µ, d-1).
					HP Abundance					HP Production
	Depth Level	Region	Latitude	Depth		HNA	LNA	HNA:LNA		HPP	µ
			˚N	m		x108 L-1	x108 L-1			µgC L-1 d-1	d-1
	SURFACE	Oligotrophic	33	23.9504		6.04392	3.95699	1.52693		0.843054	0.0685761
	(0-90m)	Oligotrophic		77.0298		6.04309	3.87008	1.56149		0.752373	0.0612067
		Oligotrophic	35	19.9881		7.26403	7.34093	0.989525		0.901245	0.0497647
		Oligotrophic		46.9965		5.45564	4.47248	1.21982		0.505397	0.0410529
		Oligotrophic	37	25.2591		5.58191	5.11778	1.09069		2.01696	0.152022
		Oligotrophic		47.2313		5.01754	4.47248	0.858553		1.52172	0.112983
		Oligotrophic	38	18.4103		6.67335	4.39147	1.51962		2.51875	0.183577
		Oligotrophic		48.7615		6.51387	4.28283	1.52093		1.45183	0.108443
		Bloom	41	15.0154		7.25295	6.43665	1.12682		1.61567	0.0951204
		Bloom		24.478		6.43458	6.0927	1.05611		1.61665	0.104073
		Bloom	42	20.6563		24.7302	12.2713	2.01608		6.68276	0.145802
		Bloom	44	15.4416		19.6162	11.2461	1.74495		nd	nd
		Bloom	46	15.4435		9.47807	8.66398	1.0942		4.90204	0.217909
		Pre-bloom	48	10.3261		2.39875	3.51489	0.752538		nd	nd
		Pre-bloom		40.003		2.82975	2.64169	1.07383		1.41448	0.209581
		Pre-bloom	50	21.2688		2.41064	2.89598	0.83241		0.523718	0.07959
		Pre-bloom	53	25.3197		3.3161	2.99763	1.10624		0.432159	0.0551996
		Pre-bloom	55	26.2788		5.73913	3.18794	1.80026		2.6365	0.238176
		Pre-bloom	58	25.6612		1.97898	1.64198	1.20524		nd	nd
		Pre-bloom	60	24.8241		2.18332	2.33898	0.93348		0.751211	0.133978
		Pre-bloom	61	24.9133		1.73419	1.85465	0.936399		nd	nd
		Pre-bloom	62	25.4097		1.81833	1.88658	0.964673		nd	nd
	DEEP	Oligotrophic	33	200.021		1.16402	1.00356	1.15989		0.0717758	0.0267044
	(90-200m)	Oligotrophic	35	199.873		1.30191	0.969766	1.3425		0.0675121	0.0239669
		Oligotrophic	37	199.338		1.15722	1.33087	0.869521		0.0957171	0.0310243
		Oligotrophic	38	200.651		1.33765	2.02547	0.660415		0.130342	0.0312549
		Bloom	41	201.131		1.58321	1.69988	0.931365		0.0785868	0.0193039
		Bloom	42	150.331		1.46115	1.94968	0.749426		0.214727	0.0507702
		Bloom	44	149.967		1.5322	1.43096	1.0709		nd	nd
		Bloom	46	150.659		1.95243	1.95109	1.00496		0.140943	0.0291182
		Pre-bloom	48	149.973		1.62888	1.47913	1.09435		0.103599	0.0275018
		Pre-bloom	50	147.743		1.39469	1.94436	0.717302		0.135457	0.0327157
		Pre-bloom	53	150.144		2.71153	2.25792	1.2009		0.125517	0.0203691
		Pre-bloom	55	148.012		3.10262	2.44131	1.27088		0.893813	0.130019
		Pre-bloom	58	150.991		2.0093	1.61893	1.24105		nd	nd
		Pre-bloom	60	149.025		2.245	2.42979	0.923828		0.560425	0.096759
		Pre-bloom	61	150.58		1.66974	1.60232	1.04234		nd	nd
		Pre-bloom	62	151.994		1.71568	1.61235	1.06661		nd	nd
