# Supplementary material for: Heterotrophic Prokaryote Host–Virus Dynamics During Spring in the Northeast Atlantic Ocean
Source: Microorganisms. 2025 Oct 29;13(11):2474. doi: 10.3390/microorganisms13112474 (PMC12654298; doi:10.3390/microorganisms13112474)
Supplement: Supplementary file 1 [file microorganisms-13-02474-s001.zip › microorganisms-3874403_Supplementary_proofreading/Table S3.xlsx]

## Sheet: Table S3
	Table S3. Lytic and mitomycin C induced viral production data of virus V1, V2 and V3 subpopulation. (abbreviation- Lat, latitude; V1:V2, relative ratio of V1 and V2 virus population abundance;
	VPR*, subpopulation specific virus to prokaryote ratio; VP, Viral production rates due to lytic infection; VPI, mitomycin C induced lysogenic viral production)
	Depth Level	Region	Lat (˚N)	Depth (m)	Virus Abundance (×109 L-1)						Lytic VP (×109 L-1 d-1)					VPI (×109 L-1 d-1)
					V1	V2	V3	V1:V2	VPR*		V1	V2	V3	Total		V1	V2	V3	Total
	SURFACE	Oligotrophic	33	23.9504	6.24146	3.45764	0.551356	1.78659	8.69403		24.51 ± 0.93	3.89 ± 0.15	0.57 ± 0.05	28.9649		1.15 ± 0.37	0.32 ± 0.13	0.03 ± 0.03	1.49539
	(0-90m)	Oligotrophic		77.0298	8.22227	3.01844	0.529812	2.72401	6.80633		1.35 ± 0.60	1.47 ± 0.03	0.37 ± 0.02	3.19735		0.81 ± 0.54	0.00 ± 0.14	0.00 ± 0.04	0.815444
		Oligotrophic	35	19.9881	9.4438	3.37306	0.680369	2.79977	3.26624		40.31 ± 0.33	0.67 ± 0.17	0.08 ± 0.01	41.0638		0.65 ± 0.54	0.00 ± 0.15	0.00 ± 0.02	0.650455
		Oligotrophic		46.9965	7.91765	2.86277	0.788882	2.76573	5.13957		7.14 ± 0.65	0.62 ± 0.22	0.06 ± 0.01	7.81605		1.48 ± 1.07	0.21 ± 0.11	0.04 ± 0.05	1.71928
		Oligotrophic	37	25.2591	4.7164	3.31748	0.512146	1.42168	6.12762		5.25 ± 0.35	5.53 ± 0.25	0.98 ± 0.04	11.761		1.16 ± 0.31	0.66 ± 0.19	0.09 ± 0.04	1.91193
		Oligotrophic		47.2313	4.26222	2.92789	0.466592	1.45573	4.15746		nd	nd	nd	nd		nd	nd	nd	nd
		Oligotrophic	38	18.4103	9.05136	4.66478	0.732017	1.94036	10.2263		3.03 ± 0.21	1.09 ± 0.09	0.17 ± 0.02	4.29951		0.33 ± 0.19	0.09 ± 0.02	0.01 ± 0.01	0.420881
		Oligotrophic		48.7615	10.1026	4.54409	0.765658	2.22324	9.76563		2.76 ± 2.51	0.10 ± 0.23	0.03 ± 0.04	2.89019		3.97 ± 3.97	0.00 ± 0.09	0.00 ± 0.05	3.97252
		Bloom	41	15.0154	10.8501	5.18927	0.809579	2.09088	6.63299		6.54 ± 1.15	1.88 ± 0.71	0.10 ± 0.04	8.51844		0.00 ± 1.70	0.00 ± 0.30	0.00 ± 0.03	0
		Bloom		24.478	10.7433	5.03553	0.817163	2.13349	6.55789		4.70 ± 3.60	0.11 ± 0.42	0.03 ± 0.06	4.83257		1.84 ± 0.64	0.00 ± 0.04	0.05 ± 0.01	1.8967
		Bloom	42	20.6563	20.5613	7.55953	1.76661	2.71477	6.0157		5.72 ± 0.58	0.13 ± 0.10	0.01 ± 0.02	5.86413		0.23 ± 0.76	0.12 ± 0.04	0.02 ± 0.01	0.367655
		Bloom	44	15.4416	12.9403	5.17698	0.978189	2.53775	4.35262		7.10 ± 0.62	0.47 ± 0.09	0.06 ± 0.05	7.63189		2.02 ± 2.13	0.00 ± 0.10	0.00 ± 0.03	2.01756
		Bloom	46	15.4435	24.2392	4.44296	1.04279	5.48475	3.31641		15.74 ± 3.00	0.10 ± 0.25	0.02 ± 0.03	15.8652		0.00 ± 2.15	0.25 ± 0.13	0.06 ± 0.04	0.305144
		Pre-bloom	48	10.3261	5.4677	2.99908	0.312615	1.82227	6.0251		10.13 ± 3.84	0.42 ± 0.17	0.05 ± 0.02	10.6008		0.00 ± 3.99	0.13 ± 0.29	0.02 ± 0.04	0.147352
		Pre-bloom		40.003	8.56405	2.77179	0.306912	3.14063	7.62339		5.47 ± 0.60	0.15 ± 0.05	0.03 ± 0.00	5.65161		0.00 ± 0.31	0.05 ± 0.09	0.01 ± 0.02	0.065512
		Pre-bloom	50	21.2688	4.03156	2.284	0.222566	1.77109	6.49961		nd	nd	nd	nd		nd	nd	nd	nd
		Pre-bloom	53	25.3197	3.64204	2.48486	0.301375	1.4657	7.68449		11.59 ± 6.06	2.09 ± 0.94	0.47 ± 0.09	14.1607		0.00 ± 4.86	0.39 ± 2.92	0.00 ± 0.02	0.38947
		Pre-bloom	55	26.2788	3.04705	2.46244	0.251051	1.23741	9.38811		3.98 ± 0.15	0.77 ± 0.04	0.11 ± 0.01	4.85136		0.21 ± 0.75	0.00 ± 0.05	0.00 ± 0.01	0.205181
		Pre-bloom	58	25.6612	2.66957	2.70916	0.333507	0.983239	19.4955		4.29 ± 3.44	0.06 ± 0.02	0.03 ± 0.01	4.38208		2.21 ± 1.06	0.00 ± 0.07	0.07 ± 0.08	2.27504
		Pre-bloom	60	24.8241	2.82588	1.3833	0.119199	2.04391	4.37272		1.63 ± 0.72	-0.29 ± 0.08	-0.05 ± 0.01	1.28278		0.42 ± 0.52	0.00 ± 0.06	0.01 ± 0.01	0.43189
		Pre-bloom	61	24.9133	3.58192	1.33475	0.136813	2.71112	4.96607		10.13 ± 3.60	0.42 ± 0.40	0.02 ± 0.04	10.5658		0.00 ± 0.94	0.46 ± 0.41	0.08 ± 0.03	0.540468
		Pre-bloom	62	25.4097	3.07642	1.27847	0.146247	2.4168	4.89602		2.87 ± 1.42	0.33 ± 0.05	0.01 ± 0.01	3.20836		nd	nd	nd	0
	DEEP	Oligotrophic	33	200.021	1.92371	0.89847	0.124802	2.14109	7.36523		17.79 ± 0.45	2.23 ± 0.03	0.29 ± 0.03	20.3125		0.00 ± 0.87	0.22 ± 0.14	0.00 ± 0.03	0.219333
	(90-200m)	Oligotrophic	35	199.873	1.95652	0.812091	0.112866	2.40924	7.06811		1.87 ± 0.41	1.09 ± 0.09	0.05 ± 0.01	3.0068		0.08 ± 0.83	0.26 ± 0.22	0.01 ± 0.01	0.339601
		Oligotrophic	37	199.338	1.46477	1.49014	0.259052	0.982975	11.4265		4.91 ± 0.86	2.11 ± 0.03	0.34 ± 0.01	7.36131		0.00 ± 1.22	0.00 ± 0.15	0.00 ± 0.02	0
		Oligotrophic	38	200.651	2.60409	3.17998	0.651394	0.818899	15.432		10.54 ± 1.32	1.36 ± 0.18	0.15 ± 0.04	12.048		0.00 ± 0.15	0.00 ± 0.01	0.00 ± 0.00	0
		Bloom	41	201.131	2.61148	2.26517	0.382572	1.15288	12.9411		0.81 ± 0.17	0.96 ± 0.04	0.09 ± 0.01	1.858		0.02 ± 0.13	0.14 ± 0.04	0.01 ± 0.00	0.168287
		Bloom	42	150.331	2.11052	2.81805	0.499789	0.752558	16.0239		3.79 ± 0.55	1.40 ± 0.11	0.28 ± 0.02	5.4711		0.00 ± 0.27	0.07 ± 0.06	0.00 ± 0.01	0.0680058
		Bloom	44	149.967	3.08002	2.27651	0.276561	1.3547	15.2367		2.02 ± 0.64	1.64 ± 0.10	0.20 ± 0.02	3.85872		0.00 ± 0.65	0.00 ± 0.10	0.00 ± 0.02	0
		Bloom	46	150.659	3.44962	2.64917	0.40573	1.28957	12.9968		4.40 ± 2.35	0.30 ± 0.17	0.06 ± 0.02	4.75468		0.00 ± 1.20	0.15 ± 0.41	0.00 ± 0.04	0.149199
		Pre-bloom	48	149.973	2.9398	2.2744	0.270995	1.29815	15.0108		1.59 ± 0.10	0.13 ± 0.03	0.02 ± 0.00	1.74565		0.00 ± 0.32	0.00 ± 0.02	0.00 ± 0.00	0
		Pre-bloom	50	147.743	2.43077	1.87614	0.227462	1.29562	7.51825		2.66 ± 0.22	2.25 ± 0.07	0.24 ± 0.01	5.15091		0.07 ± 0.14	0.17 ± 0.14	0.02 ± 0.02	0.260825
		Pre-bloom	53	150.144	3.64336	2.36442	0.282783	1.54091	9.86527		2.35 ± 0.28	0.32 ± 0.06	0.04 ± 0.00	2.7164		0.00 ± 0.23	0.00 ± 0.03	0.00 ± 0.00	0
		Pre-bloom	55	148.012	2.16733	2.09322	0.229534	1.0354	9.94104		nd	nd	nd	nd		nd	nd	nd	nd
		Pre-bloom	58	150.991	2.28469	2.62972	0.325192	0.871969	20.7754		1.05 ± 0.73	0.44 ± 0.04	0.05 ± 0.01	1.55089		0.00 ± 0.34	0.00 ± 0.03	0.00 ± 0.00	0
		Pre-bloom	60	149.025	2.78008	1.27852	0.109351	2.17896	3.80043		1.70 ± 0.35	2.07 ± 0.02	0.27 ± 0.01	4.04269		0.63 ± 0.30	0.06 ± 0.02	0.02 ± 0.00	0.721766
		Pre-bloom	61	150.58	3.33026	1.39287	0.13115	2.392	6.49848		3.88 ± 0.54	0.47 ± 0.14	0.05 ± 0.02	4.40601		2.00 ± 0.48	0.00 ± 0.10	0.00 ± 0.01	1.99833
		Pre-bloom	62	151.994	2.83313	1.28108	0.127432	2.22118	6.20684		2.65 ± 0.23	0.12 ± 0.02	0.02 ± 0.01	2.80268		0.00 ± 0.29	0.00 ± 0.01	0.00 ± 0.01	0
