# Supplementary material for: Heterotrophic Prokaryote Host–Virus Dynamics During Spring in the Northeast Atlantic Ocean
Source: Microorganisms. 2025 Oct 29;13(11):2474. doi: 10.3390/microorganisms13112474 (PMC12654298; doi:10.3390/microorganisms13112474)
Supplement: Supplementary file 1 [file microorganisms-13-02474-s001.zip › microorganisms-3874403_Supplementary_proofreading/Table S4.xlsx]

## Sheet: Table S4
	Table S4: Average carbon biomass and daily carbon flux (both in units of µg C L⁻¹) of key microbial components observed during spring (Pre-bloom: 48–63° N; Bloom: 40–46° N; Oligotrophic: 29–40° N) and summer (North: 30–45° N; South: 45–63° N) along the meridional transect of the North Atlantic. These values were used in the ratio calculations presented in Figure 8. All data were obtained during t…
		Spring				Summer
		Pre-bloom	Bloom	Oligotrophic		North	South		References
	PhytoC	10.3	90	14.9		24.5708	7.34291		30
	PP	12.3487	20.1656	7.51632		19.0387	4.86748		26
	HPC	7.57421	25.2217	13.6415		21.824	8.556		spring (this study ); summer (14)
	HPP	1.15161	3.70428	1.31		2.8	1.4		spring (this study ); summer (14)
	VC	0.138	0.884	0.21		0.58	0.22		spring (this study ); summer (14)
	TAC	8.72582	28.926	14.9515		24.624	9.956		spring (this study ); summer (14)
	Clysed (Lytic)	4.0217	5.43746	8.85651		6.1	4.5		spring (this study ); summer (14)
	Clysed (Lysogenic)	0.36	0.71	0.97		0.62	1.24		spring (this study ); summer (14)
